# Supplementary material for: An Antibody of the Secreted Isoform of Disintegrin and Metalloprotease 9 (sADAM9) Inhibits Epithelial–Mesenchymal Transition and Migration of Prostate Cancer Cell Lines
Source: Int J Mol Sci. 2024 Jun 17;25(12):6646. doi: 10.3390/ijms25126646 (PMC11203924; doi:10.3390/ijms25126646)
Supplement: Supplementary file 1 [file ijms-25-06646-s001.zip]

Archive with 1 entries (1 files):
- ijms-2929831-supplementary.pdf
